# Supplementary material for: Identification of key pyroptosis-related genes and microimmune environment among peripheral arterial beds in atherosclerotic arteries
Source: Sci Rep. 2024 Jan 2;14:233. doi: 10.1038/s41598-023-50689-x (PMC10761966; doi:10.1038/s41598-023-50689-x)
Supplement: Supplementary file 3 — Supplementary Table S1. [file 41598_2023_50689_MOESM3_ESM.xlsx]

## Sheet: Sheet1
Supplementary Table S1. Immune pathway-related genes
Immune cells/pathways			Markers
APC_co_inhibition			C10orf54,CD274,LGALS9,PDCD1LG2,PVRL3
APC_co_stimulation			CD40,CD58,CD70,ICOSLG,SLAMF1,TNFSF14,TNFSF15,TNFSF18,TNFSF4,TNFSF8,TNFSF9
CCR			CCL16,TPO,TGFBR2,CXCL2,CCL14,TGFBR3,IL11RA,CCL11,IL4I1,IL33,CXCL12,CXCL10,BMPER,BMP8A,CXCL11,IL21R,IL17B,TNFRSF9,ILF2,CX3CR1,CCR8,TNFSF12,CSF3,TNFSF4,BMP3,CX3CL1,BMP5,CXCR2,TNFRSF10D,BMP2,CXCL14,CCL28,CXCL3,BMP6,CCL21,CXCL9,CCL23,IL6,TNFRSF18,IL17RD,IL17D,IL27,CCL7,IL1R1,CXCR4,CXCR2P1,TGFB1I1,IFNGR1,IL9R,IL1RAPL1,IL11,CSF1,IL20RA,IL25,TNFRSF4,IL18,ILF3,CCL20,TNFRSF12A,IL6ST,CXCL13,IL12B,TNFRSF8,I…
Check-point			IDO1,LAG3,CTLA4,TNFRSF9,ICOS,CD80,PDCD1LG2,TIGIT,CD70,TNFSF9,ICOSLG,KIR3DL1,CD86,PDCD1,LAIR1,TNFRSF8,TNFSF15,TNFRSF14,IDO2,CD276,CD40,TNFRSF4,TNFSF14,HHLA2,CD244,CD274,HAVCR2,CD27,BTLA,LGALS9,TMIGD2,CD28,CD48,TNFRSF25,CD40LG,ADORA2A,VTCN1,CD160,CD44,TNFSF18,TNFRSF18,BTNL2,C10orf54,CD200R1,TNFSF4,CD200,NRP1
Cytolytic_activity			PRF1,GZMA
HLA			HLA-E,HLA-DPB2,HLA-C,HLA-J,HLA-DQB1,HLA-DQB2,HLA-DQA2,HLA-DQA1,HLA-A,HLA-DMA,HLA-DOB,HLA-DRB1,HLA-H,HLA-B,HLA-DRB5,HLA-DOA,HLA-DPB1,HLA-DRA,HLA-DRB6,HLA-L,HLA-F,HLA-G,HLA-DMB,HLA-DPA1
Inflammation-promoting			CCL5,CD19,CD8B,CXCL10,CXCL13,CXCL9,GNLY,GZMB,IFNG,IL12A,IL12B,IRF1,PRF1,STAT1,TBX21
MHC_class_I			B2M,HLA-A,TAP1
Parainflammation			CXCL10,PLAT,CCND1,LGMN,PLAUR,AIM2,MMP7,ICAM1,MX2,CXCL9,ANXA1,TLR2,PLA2G2D,ITGA2,MX1,HMOX1,CD276,TIRAP,IL33,PTGES,TNFRSF12A,SCARB1,CD14,BLNK,IFIT3,RETNLB,IFIT2,ISG15,OAS2,REL,OAS3,CD44,PPARG,BST2,OAS1,NOX1,PLA2G2A,IFIT1,IFITM3,IL1RN
T_cell_co-inhibition			BTLA,C10orf54,CD160,CD244,CD274,CTLA4,HAVCR2,LAG3,LAIR1,TIGIT
T_cell_co-stimulation			CD2,CD226,CD27,CD28,CD40LG,ICOS,SLAMF1,TNFRSF18,TNFRSF25,TNFRSF4,TNFRSF8,TNFRSF9,TNFSF14
Type_I_IFN_Reponse			DDX4,IFIT1,IFIT2,IFIT3,IRF7,ISG20,MX1,MX2,RSAD2,TNFSF10
Type_II_IFN_Reponse			GPR146,SELP,AHR
