# Supplementary material for: Identification of key pyroptosis-related genes and microimmune environment among peripheral arterial beds in atherosclerotic arteries
Source: Sci Rep. 2024 Jan 2;14:233. doi: 10.1038/s41598-023-50689-x (PMC10761966; doi:10.1038/s41598-023-50689-x)
Supplement: Supplementary file 4 — Supplementary Table S2. [file 41598_2023_50689_MOESM4_ESM.xlsx]

## Sheet: Sheet1
Supplementary Table S2. Primary antibodies used in Western Blot.
Target antigen		Vendor or Source		Catalog#		Dilution rate
GSDMD		Abclonal		A20473		1：8000
CASP1		Proteintech		22915-1-AP		1：8000
NLRC4		ABclona		A13117		1：2000
AIM2		Proteintech		20590-1-AP		1：6000
IL18		Abclonal		A20473		1：1000
