# Supplementary material for: Identification of key pyroptosis-related genes and microimmune environment among peripheral arterial beds in atherosclerotic arteries
Source: Sci Rep. 2024 Jan 2;14:233. doi: 10.1038/s41598-023-50689-x (PMC10761966; doi:10.1038/s41598-023-50689-x)
Supplement: Supplementary file 5 — Supplementary Table S3. [file 41598_2023_50689_MOESM5_ESM.xlsx]

## Sheet: Sheet1
Supplementary Table S3. Lists of 52 pyroptosis-related genes.
Gene Symbol		Description
GSDMD		gasdermin D
GSDME		gasdermin E
NLRP3		NLR family pyrin domain containing 3
CASP1		cysteine-aspartic acid protease-1
GSDMB		gasdermin B
CASP4		cysteine-aspartic acid protease-4
GSDMC		gasdermin C
NLRP1		NLR family pyrin domain containing 1
GSDMA		gasdermin A
GZMB		Granzyme B
CARD8		Caspase Recruitment Domain Family Member 8
GZMA		Granzyme A
IL1B		interleukin 1 beta
DPP9		Dipeptidyl Peptidase 9
DPP8		Dipeptidyl Peptidase 8
CASP8		cysteine-aspartic acid protease-8
NLRC4		NLR family CARD domain containing 4
AIM2		Absent in melanoma 2
CASP5		cysteine-aspartic acid protease-5
ZBP1		Z-DNA Binding Protein 1
PYCARD		PYD and CARD domain containing
NAIP		NLR Family Apoptosis Inhibitory Protein
DHX9		DExH-Box Helicase 9
NLRP9		NLR family pyrin domain containing 9
CASP3		cysteine-aspartic acid protease-3
APIP		APAF1 Interacting Protein
IL18		interleukin 18
HMGB1		High Mobility Group Box 1
STAT3		Signal Transducer And Activator Of Transcription 3
TREM2		Triggering Receptor Expressed On Myeloid Cells 2
FOXO3		Forkhead Box O3
CASP6		cysteine-aspartic acid protease-6
TXNIP		Thioredoxin Interacting Protein
DDX3X		DEAD-Box Helicase 3 X-Linked
SIRT1		Sirtuin 1
GBP1		Guanylate Binding Protein 1
GJA1		Gap Junction Protein Alpha 1
SCAF11		SR-related CTD associated factor 11
TIRAP		TIR domain containing adaptor protein
TNF		tumor necrosis factor
NLRP6		NLR family pyrin domain containing 6
NLRP7		NLR family pyrin domain containing 7
NOD1		nucleotide binding oligomerization domain containing 1
NOD2		nucleotide binding oligomerization domain containing 2
PJVK		pejvakin/deafness, autosomal recessive 59
PLCG1		phospholipase C gamma 1
PRKACA		protein kinase cAMP-activated catalytic subunit alpha
IL6		interleukin 6
NLRP2		NLR family pyrin domain containing 2
CASP9		cysteine-aspartic acid protease-9
ELANE		elastase, neutrophil expressed
GPX4		glutathione peroxidase 4
