# Supplementary material for: Identification of key pyroptosis-related genes and microimmune environment among peripheral arterial beds in atherosclerotic arteries
Source: Sci Rep. 2024 Jan 2;14:233. doi: 10.1038/s41598-023-50689-x (PMC10761966; doi:10.1038/s41598-023-50689-x)
Supplement: Supplementary file 6 — Supplementary Table S4. [file 41598_2023_50689_MOESM6_ESM.xlsx]

## Sheet: Sheet1
Supplementary Table S4. DEGs in the PyroptosisScoreH cluster and PyroptosisScoreL cluster
Gene	LogFC	AveExpr	t	P.Value	Adj.P.Val	B
HOXC9	-3.21969	5.65273	-34.4906	1.06e-39	3.25e-35	76.0674
HOXC6	-3.31464	5.96382	-33.6909	3.77e-39	5.77e-35	75.034
HOXC8	-2.06365	4.77382	-29.5669	4.14e-36	4.22e-32	69.1702
HOXC4	-2.63529	5.87164	-26.8362	6.97e-34	5.33e-30	64.726
HOXC10	-1.7278	4.64436	-25.6188	7.94e-33	4.85e-29	62.5786
HOXA7	-2.60312	5.40091	-22.4741	6.85e-30	3.49e-26	56.4921
LOC100506783	-1.9196	5.824	-22.2223	1.22e-29	5.31e-26	55.9682
PITX1	-2.14147	5.04509	-17.9665	4.68e-25	1.79e-21	46.1614
HOXA6	-1.99621	4.94745	-15.1821	1.29e-21	4.37e-18	38.6361
HOXD8	-1.23679	5.04018	-14.3149	1.83e-20	5.58e-17	36.0893
HOXA5	-1.31322	5.13873	-13.5663	1.95e-19	4.96e-16	33.8093
KRT31	1.21839	5.28127	12.7246	3.03e-18	6.62e-15	31.1544
NRN1	-1.36853	5.43418	-12.1775	1.9e-17	3.62e-14	29.376
NRIP3	1.08338	5.96854	12.068	2.75e-17	4.94e-14	29.0154
ACOT4	1.08343	5.61473	11.6492	1.15e-16	1.96e-13	27.6204
XLOC_001228	1.20641	4.99418	11.5764	1.49e-16	2.39e-13	27.3754
CNIH3	1.21166	5.40618	11.4103	2.64e-16	3.98e-13	26.8141
XLOC_008644	1.0222	5.16436	11.3603	3.15e-16	4.37e-13	26.6445
LOC400043	-1.29814	6.85091	-11.2572	4.51e-16	6e-13	26.2935
LOC644189	1.00818	5.63582	11.2113	5.3e-16	6.75e-13	26.1368
MREG	1.47679	5.79636	11.1554	6.45e-16	7.89e-13	25.9457
LILRB4	1.59808	8.53454	11.0455	9.5e-16	1.04e-12	25.5687
EMX2OS	-1.56127	6.10909	-10.9656	1.26e-15	1.28e-12	25.2933
ALOX5	1.1654	8.88564	10.9502	1.33e-15	1.31e-12	25.2402
P2RX7	1.14951	7.22418	10.9074	1.55e-15	1.48e-12	25.0924
ITGAM	1.10362	7.31691	10.7906	2.35e-15	2.05e-12	24.6878
EMX2	-1.37383	5.346	-10.75	2.71e-15	2.24e-12	24.5469
FAM20A	1.00219	7.97727	10.6059	4.53e-15	3.49e-12	24.0449
FLNC	-1.19023	5.92127	-10.6035	4.57e-15	3.49e-12	24.0365
FHL5	-1.97737	5.772	-10.3639	1.08e-14	7.51e-12	23.1957
ITGB2	1.16432	9.26545	10.2988	1.37e-14	9.3e-12	22.966
SCIN	1.03011	5.05546	10.2287	1.76e-14	1.15e-11	22.7183
ANGPTL1	-1.50806	5.83946	-10.1949	1.99e-14	1.23e-11	22.5984
HTRA4	1.86182	6.15745	10.182	2.09e-14	1.23e-11	22.5527
AVPR1A	-1.7928	4.72509	-10.1819	2.09e-14	1.23e-11	22.5526
CYP27A1	1.13536	9.39018	10.172	2.17e-14	1.25e-11	22.5175
LDLR	-1.72887	6.92418	-10.1492	2.35e-14	1.31e-11	22.4364
VNN1	1.23959	6.08091	10.0875	2.95e-14	1.53e-11	22.2173
ITGAX	1.21289	7.92491	10.0757	3.08e-14	1.57e-11	22.1753
SLC15A3	1.19159	8.51291	10.0472	3.41e-14	1.71e-11	22.074
LOC283050	1.53182	6.99345	9.99256	4.16e-14	1.95e-11	21.8792
LPHN3	-1.65834	5.57291	-9.94282	4.99e-14	2.15e-11	21.7017
SERPINA1	1.31115	7.90018	9.91814	5.47e-14	2.23e-11	21.6135
MUSTN1	-1.97236	7.28618	-9.91207	5.59e-14	2.25e-11	21.5918
KCNJ5	1.38895	5.59582	9.88641	6.14e-14	2.38e-11	21.5
CLEC5A	1.12642	5.35855	9.85567	6.87e-14	2.56e-11	21.39
C15orf48	1.63178	7.42654	9.82639	7.65e-14	2.64e-11	21.2851
GPNMB	1.23025	10.1329	9.82226	7.77e-14	2.64e-11	21.2702
LILRA4	1.0853	6.76764	9.79195	8.68e-14	2.85e-11	21.1615
SCD	1.23908	6.70218	9.77907	9.1e-14	2.96e-11	21.1153
SLC29A3	1.16785	6.46654	9.76256	9.67e-14	3.08e-11	21.056
XLOC_l2_007731	1.49029	5.49964	9.73489	1.07e-13	3.24e-11	20.9566
HS3ST2	1.88463	7.05564	9.72306	1.12e-13	3.35e-11	20.9141
CSTB	1.15503	10.0871	9.7186	1.14e-13	3.37e-11	20.898
TMOD1	-1.05775	5.45382	-9.6867	1.28e-13	3.7e-11	20.7833
CNN1	-1.87378	10.0885	-9.6697	1.36e-13	3.81e-11	20.722
FCGR1B	1.04199	8.90018	9.6666	1.38e-13	3.82e-11	20.7109
IL18	1.1131	6.08691	9.65024	1.46e-13	4.02e-11	20.6519
LGI4	-1.20782	5.70545	-9.63512	1.55e-13	4.15e-11	20.5974
KLHL6	1.0993	6.54309	9.5636	2.01e-13	5.04e-11	20.3393
HOTAIR	-1.17627	6.71709	-9.50148	2.53e-13	6.05e-11	20.1147
XLOC_l2_015033	1.03207	6.12418	9.48966	2.65e-13	6.17e-11	20.0719
ABCA1	1.32817	7.458	9.47984	2.74e-13	6.3e-11	20.0364
IL4I1	1.69198	8.59636	9.4741	2.8e-13	6.39e-11	20.0156
C8orf84	-1.78777	6.22582	-9.46382	2.91e-13	6.59e-11	19.9783
SLAMF7	1.11162	7.15382	9.44626	3.11e-13	6.98e-11	19.9147
MMP7	2.58134	7.38145	9.39302	3.79e-13	8.2e-11	19.7216
ABCG1	1.1833	6.412	9.38914	3.84e-13	8.26e-11	19.7075
LAIR1	1.09146	9.10473	9.35958	4.29e-13	8.82e-11	19.6002
LOC283454	1.16334	5.08109	9.32636	4.85e-13	9.62e-11	19.4794
PLBD1	1.09048	8.33036	9.25624	6.29e-13	1.17e-10	19.2242
SMTN	-1.3729	7.23418	-9.23047	6.93e-13	1.25e-10	19.1303
XLOC_l2_013301	1.20508	5.35964	9.21495	7.34e-13	1.3e-10	19.0737
DENND2D	1.14759	7.67509	9.20272	7.68e-13	1.33e-10	19.0291
CSRP1	-1.16987	8.64855	-9.17604	8.49e-13	1.42e-10	18.9318
CAPG	1.31168	9.572	9.14362	9.58e-13	1.56e-10	18.8134
XLOC_001855	1.0596	4.69254	9.14345	9.58e-13	1.56e-10	18.8128
CASQ2	-1.73477	5.35145	-9.11089	1.08e-12	1.73e-10	18.6938
LOC100505592	1.10135	6.33764	9.08445	1.19e-12	1.84e-10	18.5971
HRK	1.4081	5.77745	9.0814	1.21e-12	1.85e-10	18.5859
HK2	1.31637	7.56255	9.06887	1.27e-12	1.91e-10	18.5401
TMEM37	1.00631	7.50291	9.05169	1.35e-12	2.01e-10	18.4772
SLC1A3	1.44458	7.32745	9.03352	1.45e-12	2.12e-10	18.4106
BCAT1	1.03285	8.12036	9.0286	1.47e-12	2.15e-10	18.3926
FBP1	1.48651	7.78418	9.02071	1.52e-12	2.2e-10	18.3637
LIPA	1.0948	9.76418	8.98484	1.73e-12	2.41e-10	18.2322
HLA-DRB4	1.01915	9.13891	8.98347	1.74e-12	2.41e-10	18.2272
SLAMF8	1.24623	8.45018	8.97317	1.81e-12	2.48e-10	18.1894
MSR1	1.19001	7.704	8.9699	1.83e-12	2.5e-10	18.1774
GM2A	1.03418	9.35491	8.95257	1.96e-12	2.62e-10	18.1138
LAPTM5	1.16261	8.85109	8.87013	2.67e-12	3.27e-10	17.811
XLOC_006756	1.41932	5.15491	8.86365	2.73e-12	3.31e-10	17.7872
ADAM8	1.32243	9.43382	8.8439	2.94e-12	3.5e-10	17.7146
CP	1.20308	5.77127	8.82418	3.17e-12	3.71e-10	17.642
PPAPDC1A	1.07211	5.28491	8.82102	3.21e-12	3.74e-10	17.6304
SULT1C2	1.02255	4.67455	8.79251	3.57e-12	4.1e-10	17.5254
CRLF1	-1.5276	8.528	-8.79036	3.6e-12	4.12e-10	17.5175
FCER1G	1.14951	9.13418	8.75718	4.08e-12	4.55e-10	17.3953
FGR	1.06329	8.93218	8.73727	4.4e-12	4.82e-10	17.3219
APOE	1.50141	11.6647	8.71787	4.73e-12	5.07e-10	17.2503
ACTBL2	-1.03345	8.22509	-8.71678	4.75e-12	5.07e-10	17.2463
APOC2	1.65725	5.64036	8.7034	4.99e-12	5.3e-10	17.197
CTSS	1.01935	6.13709	8.70174	5.03e-12	5.31e-10	17.1908
TRDN	-1.18271	4.36254	-8.64875	6.14e-12	6.18e-10	16.9952
SLC22A18AS	1.03412	5.66873	8.63388	6.49e-12	6.44e-10	16.9403
APOC1	2.35184	9.24891	8.62986	6.59e-12	6.48e-10	16.9254
MAPK4	-1.46204	4.75218	-8.60281	7.3e-12	6.9e-10	16.8255
ITIH3	-1.54946	7.05109	-8.60236	7.31e-12	6.9e-10	16.8238
PDE6G	1.34643	6.62109	8.59662	7.47e-12	7e-10	16.8026
CECR1	1.12434	8.59091	8.58437	7.83e-12	7.18e-10	16.7573
ACTG2	-1.80337	10.1784	-8.58363	7.85e-12	7.18e-10	16.7546
RASL12	-1.20992	5.63127	-8.54335	9.14e-12	8.02e-10	16.6056
IGSF6	1.13415	6.43454	8.5044	1.06e-11	9.09e-10	16.4613
MAPK13	1.10744	6.432	8.49296	1.11e-11	9.44e-10	16.419
C9orf47	-1.44309	5.65564	-8.47031	1.2e-11	1.02e-09	16.3351
TBC1D2	1.0056	8.57945	8.41128	1.51e-11	1.21e-09	16.1163
CTSH	1.01924	9.17473	8.3905	1.63e-11	1.28e-09	16.0392
SMPDL3A	1.22293	6.44982	8.37217	1.75e-11	1.34e-09	15.9711
LOC100506585	1.05913	6.35691	8.36668	1.78e-11	1.37e-09	15.9507
RAB42	1.51607	6.844	8.34592	1.93e-11	1.45e-09	15.8737
PDZRN4	-1.76789	5.65745	-8.27383	2.54e-11	1.8e-09	15.6059
CEBPA	1.0848	7.46891	8.27114	2.56e-11	1.81e-09	15.5959
COMP	-1.6833	8.74436	-8.23211	2.97e-11	2.04e-09	15.4507
HAVCR2	1.09154	6.424	8.21559	3.17e-11	2.15e-09	15.3893
MARCO	1.68204	8.83382	8.20169	3.34e-11	2.24e-09	15.3376
CD84	1.14748	7.08273	8.17536	3.69e-11	2.44e-09	15.2396
DES	-2.44798	8.10309	-8.15179	4.03e-11	2.63e-09	15.1518
PAQR5	1.19707	5.89618	8.13134	4.36e-11	2.79e-09	15.0757
ANKRD58	1.18846	6.52818	8.10804	4.77e-11	2.98e-09	14.9889
FABP5	1.08793	8.83364	8.08427	5.22e-11	3.23e-09	14.9003
ADAMDEC1	1.18257	5.162	8.07919	5.32e-11	3.26e-09	14.8814
CTSD	1.08082	9.69527	8.0668	5.57e-11	3.41e-09	14.8352
ACTA1	-1.61279	4.79655	-8.02692	6.49e-11	3.81e-09	14.6865
IRX1	1.50869	5.10818	7.99209	7.41e-11	4.25e-09	14.5566
CTSB	1.09277	10.0027	7.98402	7.64e-11	4.34e-09	14.5265
TREM2	1.31735	7.37691	7.96664	8.16e-11	4.61e-09	14.4616
TREM1	1.30678	7.35018	7.92501	9.57e-11	5.24e-09	14.3063
PTCRA	1.07663	6.20691	7.90345	1.04e-10	5.58e-09	14.2258
SUSD2	-1.39842	6.93073	-7.90054	1.05e-10	5.6e-09	14.2149
IL1RN	1.36281	9.09473	7.89592	1.07e-10	5.66e-09	14.1977
ABCB5	1.29687	5.20073	7.80616	1.51e-10	7.59e-09	13.8624
HPSE2	-1.02777	4.43654	-7.80407	1.52e-10	7.61e-09	13.8545
PGM5	-1.17426	6.302	-7.7698	1.73e-10	8.41e-09	13.7265
MS4A4A	1.02452	9.02982	7.75797	1.81e-10	8.75e-09	13.6822
P2RX1	-1.22607	5.49891	-7.74672	1.89e-10	8.99e-09	13.6402
LOC729468	-1.13009	5.50836	-7.7387	1.95e-10	9.2e-09	13.6102
HAMP	1.65737	6.89927	7.72875	2.02e-10	9.43e-09	13.573
C1QTNF4	1.15049	5.60855	7.72459	2.06e-10	9.56e-09	13.5574
LOC100505702	1.01797	6.64636	7.7112	2.16e-10	9.96e-09	13.5074
PKD2L1	1.813	6.26364	7.6912	2.34e-10	1.05e-08	13.4326
MYRIP	-1.10574	5.18582	-7.66492	2.58e-10	1.13e-08	13.3343
CTSL1	1.04089	9.55691	7.65415	2.69e-10	1.17e-08	13.294
RHOB	-1.01667	7.60509	-7.65185	2.72e-10	1.18e-08	13.2854
CACNA1H	-1.28069	6.65473	-7.64474	2.79e-10	1.2e-08	13.2588
ALOX15B	1.32282	5.98018	7.64316	2.81e-10	1.21e-08	13.2529
ATP6V0D2	1.03349	5.00455	7.64125	2.83e-10	1.21e-08	13.2457
UCP2	1.09332	7.46109	7.63883	2.85e-10	1.22e-08	13.2367
NIPAL4	1.24212	5.04109	7.62293	3.03e-10	1.28e-08	13.1772
LILRA6	1.13582	7.80927	7.60554	3.24e-10	1.36e-08	13.1121
CTSL1P8	1.15298	8.23909	7.57752	3.61e-10	1.5e-08	13.0073
SORBS1	-1.22142	7.19636	-7.56212	3.83e-10	1.57e-08	12.9497
C12orf75	-1.10711	7.97164	-7.52212	4.46e-10	1.8e-08	12.8
GZMK	1.05837	6.20382	7.51117	4.65e-10	1.86e-08	12.759
TIFAB	1.08995	5.44855	7.46944	5.45e-10	2.14e-08	12.6028
EGR1	-1.13696	9.67782	-7.46205	5.61e-10	2.19e-08	12.5751
CSRP2	-1.07076	9.01273	-7.44737	5.93e-10	2.29e-08	12.5201
GALNTL2	-1.0169	5.92382	-7.4439	6.01e-10	2.31e-08	12.5072
SLC47A1	1.09127	5.59309	7.43919	6.12e-10	2.34e-08	12.4896
TM4SF19	1.32788	6.074	7.42661	6.42e-10	2.44e-08	12.4425
RBPMS2	-1.12249	4.71891	-7.42651	6.43e-10	2.44e-08	12.4421
LOC645638	1.031	6.044	7.41664	6.67e-10	2.51e-08	12.4051
RTN4R	1.06015	5.62091	7.40285	7.04e-10	2.62e-08	12.3535
AQP9	1.35436	7.15527	7.39942	7.13e-10	2.65e-08	12.3407
SRL	-1.11739	4.70891	-7.39148	7.35e-10	2.71e-08	12.311
STAC2	-1.35081	5.61891	-7.35397	8.48e-10	3.02e-08	12.1705
PDPN	1.12916	6.75345	7.32698	9.41e-10	3.29e-08	12.0695
MYOM1	-1.1232	6.072	-7.32215	9.58e-10	3.35e-08	12.0514
HLA-DQB2	1.03554	7.51909	7.31157	9.98e-10	3.45e-08	12.0118
MMP12	2.22546	7.26727	7.29227	1.07e-09	3.68e-08	11.9396
HLA-DQA2	1.11589	8.12145	7.26645	1.19e-09	4.02e-08	11.8429
TSPAN10	1.64541	5.52527	7.25646	1.23e-09	4.15e-08	11.8055
ZFHX4	-1.0791	5.09564	-7.23827	1.32e-09	4.38e-08	11.7374
LOC100129846	-1.04699	6.45218	-7.21937	1.42e-09	4.63e-08	11.6667
CHI3L1	1.70572	8.26745	7.15946	1.79e-09	5.6e-08	11.4425
HPSE	1.12674	5.64564	7.13383	1.97e-09	6.11e-08	11.3466
TMEM61	-1.34707	5.15473	-7.10894	2.17e-09	6.63e-08	11.2534
CCL3L3	1.03916	8.416	7.09067	2.32e-09	7.04e-08	11.1851
S1PR3	-1.10655	7.64654	-7.08681	2.36e-09	7.13e-08	11.1706
SSC5D	-1.00594	6.94036	-7.08116	2.41e-09	7.24e-08	11.1495
GAL	1.64623	5.82109	7.07702	2.45e-09	7.33e-08	11.134
ITIH4	-1.21326	8.10182	-7.06937	2.52e-09	7.49e-08	11.1054
PARM1	-1.02538	5.96473	-7.06585	2.55e-09	7.56e-08	11.0922
LOC100507150	-1.28825	4.94382	-7.04813	2.73e-09	8.01e-08	11.026
ADAMTS1	-1.08686	7.55654	-7.03797	2.84e-09	8.27e-08	10.988
WFDC1	-1.14162	6.71036	-6.99785	3.31e-09	9.4e-08	10.838
SLC2A5	1.53812	7.26255	6.99345	3.37e-09	9.53e-08	10.8215
FUCA1	1.058	8.68055	6.97415	3.63e-09	1.01e-07	10.7494
ITGA7	-1.03671	9.30491	-6.92783	4.33e-09	1.18e-07	10.5763
PLIN4	-1.47763	5.05127	-6.91897	4.48e-09	1.21e-07	10.5432
XLOC_l2_006821	1.17707	7.68564	6.91406	4.56e-09	1.23e-07	10.5248
ADRA2C	-1.67212	7.09218	-6.91008	4.63e-09	1.24e-07	10.5099
KIAA1199	1.167	6.45764	6.8318	6.25e-09	1.59e-07	10.2177
TM7SF4	1.17554	5.83291	6.77077	7.89e-09	1.94e-07	9.98992
FAM70A	1.07013	4.94964	6.7634	8.11e-09	1.99e-07	9.96241
VMO1	1.15978	7.89036	6.71246	9.86e-09	2.34e-07	9.7725
CHIT1	1.76569	6.576	6.68651	1.09e-08	2.55e-07	9.67581
GPR20	-1.12073	6.11946	-6.67124	1.15e-08	2.68e-07	9.61893
PGAM2	-1.15015	5.67164	-6.6619	1.2e-08	2.77e-07	9.58413
SPP1	1.41174	11.3509	6.66024	1.2e-08	2.79e-07	9.57796
SYNM	-1.07597	6.83036	-6.63051	1.35e-08	3.08e-07	9.46728
NPY1R	-1.24603	5.218	-6.57094	1.69e-08	3.75e-07	9.24563
SCRG1	-1.27284	7.15964	-6.52955	1.98e-08	4.29e-07	9.0918
COL4A6	-1.22971	5.10546	-6.50891	2.14e-08	4.58e-07	9.0151
C11orf96	-1.33508	10.7518	-6.50664	2.16e-08	4.62e-07	9.00669
MCAM	-1.20956	9.068	-6.49943	2.22e-08	4.72e-07	8.9799
SLC37A2	1.03757	7.63054	6.48625	2.33e-08	4.93e-07	8.93098
CCL18	1.41732	10.3265	6.45639	2.61e-08	5.43e-07	8.82015
PLA2G7	1.27052	7.23491	6.45008	2.68e-08	5.52e-07	8.79674
FOSB	-1.5791	8.732	-6.39225	3.33e-08	6.66e-07	8.58233
XLOC_011608	1.10621	5.19327	6.39199	3.34e-08	6.66e-07	8.58139
SIGLEC14	1.02022	6.24909	6.3283	4.25e-08	8.16e-07	8.34558
NTRK2	-1.30275	6.55964	-6.28766	4.96e-08	9.33e-07	8.19531
SCN4B	-1.0052	5.12691	-6.25382	5.64e-08	1.04e-06	8.07031
SMOC1	-1.11052	6.34945	-6.21133	6.62e-08	1.19e-06	7.91351
THBS4	-1.13009	5.10836	-6.17757	7.52e-08	1.34e-06	7.78904
HLA-DQA1	1.22704	9.23891	6.17256	7.66e-08	1.36e-06	7.77058
MMP9	1.32434	10.6664	6.11184	9.64e-08	1.65e-06	7.54709
SDS	1.33297	6.96746	6.04077	1.26e-07	2.09e-06	7.28605
RYR2	-1.00773	5.12673	-5.97922	1.59e-07	2.56e-06	7.06048
AIF1L	-1.08643	6.516	-5.89917	2.15e-07	3.31e-06	6.76782
ACAN	-1.34708	8.32818	-5.80041	3.11e-07	4.55e-06	6.40802
MMP1	1.71542	6.89873	5.79556	3.16e-07	4.62e-06	6.39038
C7	-1.36617	6.29927	-5.76892	3.49e-07	5.02e-06	6.29359
CILP	-1.41277	4.83854	-5.72499	4.12e-07	5.79e-06	6.13422
CKB	-1.18322	6.44727	-5.56461	7.47e-07	9.69e-06	5.55512
RASD1	-1.20842	6.62091	-5.53103	8.46e-07	1.08e-05	5.43444
ABCC9	-1.05286	5.52255	-5.52171	8.75e-07	1.11e-05	5.40099
MYH11	-1.11676	10.8366	-5.44668	1.15e-06	1.41e-05	5.13224
IGF2	-1.07955	8.87309	-5.26848	2.22e-06	2.5e-05	4.49853
ITGAD	1.08719	4.90709	5.23138	2.54e-06	2.82e-05	4.36746
SAA2	1.41519	5.22273	5.21479	2.7e-06	2.97e-05	4.30894
NR4A2	-1.06013	6.46564	-5.11909	3.82e-06	4e-05	3.97266
SYNPO2	-1.16928	8.35655	-5.03235	5.23e-06	5.21e-05	3.66981
KRT14	1.17562	6.42218	5.01946	5.47e-06	5.42e-05	3.62495
DACT3	-1.02611	8.16473	-5.00994	5.66e-06	5.58e-05	3.59188
MYOC	-1.54751	5.81327	-4.84819	1.01e-05	9.09e-05	3.03333
ATF3	-1.07369	9.37618	-4.81795	1.12e-05	0.0001	2.92973
NR4A3	-1.47566	6.79	-4.77666	1.3e-05	0.000113	2.78868
CHRDL2	-1.34707	5.55473	-4.7574	1.39e-05	0.00012	2.72306
HBA2	-1.1656	11.3962	-4.71192	1.64e-05	0.000138	2.56855
HBD	-1.17367	10.87	-4.6672	1.92e-05	0.000158	2.41725
RERGL	-1.24337	6.25364	-4.51699	3.23e-05	0.00025	1.91375
CXCL14	-2.04958	6.01854	-4.47882	3.69e-05	0.000281	1.78699
SLN	-1.13654	5.38727	-4.40742	4.72e-05	0.000347	1.55129
IRF5	1.0174	7.77491	4.3566	5.62e-05	0.000406	1.38461
VIT	-1.11898	4.54345	-4.33123	6.12e-05	0.000438	1.30177
LOC96610	1.12889	7.476	4.29332	6.97e-05	0.00049	1.17841
DDX3Y	-1.10912	6.37673	-4.10687	0.00013	0.000843	0.57985
IGLL1	1.09174	9.20218	4.0607	0.000152	0.000962	0.433809
PLA2G2A	-1.51631	4.98818	-3.99257	0.00019	0.001168	0.219946
CD86	-1.00779	8.54054	-3.67689	0.000527	0.00282	-0.74379
IGLL5	1.05404	10.04	3.59618	0.000679	0.003509	-0.98255
RPS4Y1	-1.29798	7.62946	-3.11664	0.002872	0.012024	-2.32923
RPS4Y2	-1.25239	7.63273	-3.05004	0.003478	0.014149	-2.5058
XIST	1.3717	5.00018	2.94107	0.004731	0.018405	-2.78878
DEFA3	-1.29142	6.00945	-2.67532	0.009744	0.033962	-3.44661
