# Supplementary material for: Identification of key pyroptosis-related genes and microimmune environment among peripheral arterial beds in atherosclerotic arteries
Source: Sci Rep. 2024 Jan 2;14:233. doi: 10.1038/s41598-023-50689-x (PMC10761966; doi:10.1038/s41598-023-50689-x)
Supplement: Supplementary file 7 — Supplementary Table S5. [file 41598_2023_50689_MOESM7_ESM.xlsx]

## Sheet: Sheet1
Supplementary Table S5. Lists of 10 hub genes of pyroptosis-related genes
GENE	Description
AIM2	Absent in melanoma 2
CASP1	cysteine-aspartic acid protease-1
CASP5	cysteine-aspartic acid protease-5
CARD8	Caspase Recruitment Domain Family Member 8
NLRP1	NLR family pyrin domain containing 1
NLRP3	NLR family pyrin domain containing 3
NLRC4	NLR family CARD domain containing 4
PYCARD	PYD and CARD domain containing
GSDMD	gasdermin D
IL18	interleukin 18
