# Supplementary material for: Identification of key pyroptosis-related genes and microimmune environment among peripheral arterial beds in atherosclerotic arteries
Source: Sci Rep. 2024 Jan 2;14:233. doi: 10.1038/s41598-023-50689-x (PMC10761966; doi:10.1038/s41598-023-50689-x)
Supplement: Supplementary file 8 — Supplementary Table S6. [file 41598_2023_50689_MOESM8_ESM.xlsx]

## Sheet: Sheet1
Supplementary Table S6. Lists of 13 signature genes of pyroptosis
GENE	Description
GSDMD	gasdermin D
CASP1	cysteine-aspartic acid protease-1
GSDMB	gasdermin B
CASP8	cysteine-aspartic acid protease-8
NLRC4	NLR family CARD domain containing 4
AIM2	Absent in melanoma 2
NAIP	NLR Family Apoptosis Inhibitory Protein
DHX9	DExH-Box Helicase 9
NLRP9	NLR family pyrin domain containing 9
IL18	interleukin 18
STAT3	Signal Transducer And Activator Of Transcription 3
DDX3X	DEAD-Box Helicase 3 X-Linked
CASP9	cysteine-aspartic acid protease-9
