# Supplementary material for: Identification of key pyroptosis-related genes and microimmune environment among peripheral arterial beds in atherosclerotic arteries
Source: Sci Rep. 2024 Jan 2;14:233. doi: 10.1038/s41598-023-50689-x (PMC10761966; doi:10.1038/s41598-023-50689-x)
Supplement: Supplementary file 9 — Supplementary Table S7. [file 41598_2023_50689_MOESM9_ESM.xlsx]

## Sheet: Sheet1
Supplementary Table S7. Patient demographic and clinical data.
	Carotid artery	Femoral artery	P-Value
Patients	10	10	-
Male	7(70%)	6(60%)	1
Age(years)	59.30±9.764	57.50±13.14	0.732
Smoker	3(30%)	6(60%)	0.37
Ischemic symptoms within 6 months*	8(80%)	4(40%)	0.17
Hypertension	5(50%)	6(60%)	1
Diabetes mellitus	7(70%)	4(40%)	0.37
Dyslipidemia	6(60%)	6(60%)	1
BMI ≥ 30 kg/m2	2(33.3%)	1(16.7%)	1
eGFR < 60 ml/min	1(16.7%)	0(0%)	1
C-reactive protein mg/L	2.74±1.25	2.20±0.55	0.222
Interleukin-6 pg/ml	3.72±2.04	3.88±2.34	0.866
Values are shown as mean±SD or n (%). eGFR: estimated glomerular filtration rate; BMI: body mass index. * Stroke or TIA in carotid artery and symptoms of lower limb ischemia in femoral artery within 6 months.
